# Supplementary material for: Increasing Monounsaturated Fatty Acid Contents in Hexaploid Camelina sativa Seed Oil by FAD2 Gene Knockout Using CRISPR-Cas9
Source: Front Plant Sci. 2021 Jun 29;12:702930. doi: 10.3389/fpls.2021.702930 (PMC8276101; doi:10.3389/fpls.2021.702930)
Supplement: Supplementary file 1 [file Table_1.XLSX]

## Sheet: Sheet1
Supplementary Table S1. The sequences of primer used in this study. The underlined sequence is specific to all three CsFAD2 homoeologs.
Primer	Sequence (5'-3')	Purpose
CsFAD2_sgRNA_SC_F	GATTGTAAGGTAGGAGAAAGAGCGA	For sgRNA insertion
CsFAD2_sgRNA_SC_R	AAACTCGCTCTTTCTCCTACCTTA
CsFAD2_sgRNA_EC_F	GATTGGAGGTAGGAGAAAGAGCGA
CsFAD2_sgRNA_EC_R	AAACTCGCTCTTTCTCCTACCTC
AtU6-26P_F	ATTAGAATGATTAGGCATCGAAC	For Sanger sequencing after sgRNA insertion
DsRed_Sal_F	CCCGTCGACATGGCCTCCTCCGAGAACG	For DsRed insertion to replace Bar gene
DsRed_Sal_R	AAAGTCGACTTAACCCTGAGACTGTTGGAC
EC1.2P_F	GAATTCACTTTGATAAATGTTCCTCGC	For EC1.2 promoter insertion to replace 35S promoter
EC1.2P_R	ACTAGTTATTCTTTCTTTTTGGGGTTTTTG
CsFAD2_tds_F	TCGTCGGCAGCGTCAGATGTGTATAAGAGACAGGGTGCAGGTGGAAGAATG	For targeted deep sequencing of CsFAD2 gene
CsFAD2_tds_R	GTCTCGTGGGCTCGGAGATGTGTATAAGAGACAGGTTAGGACACAGCCTTGAC
CsFAD2-1_SP_F	CAACCTAATCTTCAATTTGGATCA	For CsFAD2 homoeolog-specific PCR
CsFAD2-2_SP_F	GTCAATTAGTGTGATAAACAAACA
CsFAD2-3_SP_F	ATTTGTCAATTAGTGATTAACAAAAG
CsFAD2_R	GTTAGGACACAGCCTTGAC
