# Supplementary material for: Increasing Monounsaturated Fatty Acid Contents in Hexaploid Camelina sativa Seed Oil by FAD2 Gene Knockout Using CRISPR-Cas9
Source: Front Plant Sci. 2021 Jun 29;12:702930. doi: 10.3389/fpls.2021.702930 (PMC8276101; doi:10.3389/fpls.2021.702930)
Supplement: Supplementary file 2 [file Table_2.XLSX]

## Sheet: Sheet1
Supplementary Table S2. Indel ratios of CsFAD2 KO Camelina EC T1 plants analyzed by Sanger sequencing. EC#5, the line with the highest indel ratio, was selected for the next generation. 1st and 2nd indicate the first-highest and second-highest proportion of insertions or deletions.
Line	Insertion [% (inserted nt)]		Deletion [% (deleted nt)]		Total indel ratio (%)
	1st	2nd	1st	2nd
EC#1	37.3(1)	1.1(3)	2.6(2)	2.0(3)	45.4
EC#2	0.5(3)		0.2(1)		1.8
EC#3	3.1(1)		2.0(3)		7
EC#4	8.9(1)		1.8(3)		12.6
EC#5	48.8(1)		18.9(5)	15.5(3)	84.1
EC#6	0.6(1)		10.(6)		4
EC#7	1.3(1)		0.8(3)		3.5
EC#8	0.2(1)		0.1(6)		0.6
EC#9	26.6(1)		3.8(3)		38.2
EC#10	14.0(1)		1.1(6)		19.4
EC#11	28.1(1)		2.6(1)	1.8(2)	37.2
EC#12			0.4(6)		0.4
EC#13	5.6(1)		0.2(6)		7
EC#14	30.0(1)		0.7(3)		33.5
EC#15	0.8(2)	0.8(3)	0.1(2)		2.8
EC#16	3.1(1)	0.2(6)			4.2
EC#17	43.6(1)		5.4(3)	2.5(1)	56
EC#18	1.9(1)		1.6(1)		6.2
EC#19	0.3(1)		0.5(3)		2.6
EC#20	0.7(3)	0.7(2)	0.4(3)		2.5
EC#21	11.4(1)		3.0(1)	2.4(9)	31.4
EC#22	18.7(1)		0.3(6)	0.3(2)	21.6
EC#23	21.9(1)		0.9(1)		25.7
EC#24	1.5(1)		1.4(3)		4.4
EC#25	1.3(1)		0.1(3)	0.1(2)	2
EC#26	21.0(1)		0.6(3)		24.9
EC#27	0.8(3)		0.5(9)		2.6
EC#28	1.0(9)		0.8(9)		3.3
EC#29	0.4(3)		0.1(8)		0.6
EC#30	45.0(1)		3.6(1)	2.5(2)	58
EC#31	14.8(1)		21.8(2)		47.7
EC#32	17.4(1)		0.4(4)		23.6
EC#33	43.6(1)		3.6(1)	3.5(2)	57.4
EC#34	0.6(1)		0.8(3)		2.7
EC#35	9.2(1)		1.1(1)		14.2
EC#36	27.3(1)		2.9(1)		36.3
EC#37	40.1(1)		4.0(2)		52.8
EC#38	4.8(1)		1.6(2)		7.8
EC#39	0.1(3)		0.9(2)		1.7
EC#40	19.0(1)		15.4(4)	10.1(3)	44.9
EC#41	1.8(1)		4.4(3)		8
EC#42	0.7(3)		0.4(9)	0.3(6)	2
EC#43	1.4(2)	1.1(3)	0.1(3)		4.4
EC#44	17.7(1)		0.4(3)		20.5
EC#45	1.7(1)				2.7
EC#46	0.9(1)	0.9(2)	0.2(6)		3.9
EC#48	0.9(3)		1.1(2)		5.8
EC#49			1.2(2)	0.5(9)	2
EC#50	1.6(1)		0.6(9)		3.8
EC#51	0.9(1)		1.3(2)		3.5
EC#52	0.5(2)		0.4(9)		1.8
EC#53	0.6(1)		0.4(9)		1.5
EC#54	0.4(1)	0.4(3)	18.6(2)		19.7
EC#55	0.2(2)	0.2(5)	1.0(2)		1.6
EC#56	38.9(1)		1.5(3)	1.2(2)	43.4
EC#57	1.4(1)		0.6(2)		3.8
EC#58	29.2(1)		2.2(1)	1.2(4)	38.1
EC#59	1.9(1)		0.7(2)		4
EC#60	0.9(2)		0.3(2)		3.7
EC#61	46.5(1)		2.4(1)	2.1(2)	56.8
EC#62	18.3(1)		21.8(3)		40.5
EC#63	1.6(1)		0.9(2)		5.1
EC#64	2.7(1)		2.3(2)		7.8
EC#65	0.5(7)		0.7(9)		2.8
Average	11.3516	0.084375	2.82031	0.71875	17.4969
