# Supplementary material for: Increasing Monounsaturated Fatty Acid Contents in Hexaploid Camelina sativa Seed Oil by FAD2 Gene Knockout Using CRISPR-Cas9
Source: Front Plant Sci. 2021 Jun 29;12:702930. doi: 10.3389/fpls.2021.702930 (PMC8276101; doi:10.3389/fpls.2021.702930)
Supplement: Supplementary file 3 [file Table_3.XLSX]

## Sheet: Sheet1
Supplementary Table S3. Fatty acid composition of T3 seeds from SC#1-4, SC#1-5, and SC#1-9 Camelina. Fatty acids were extracted from the seeds in triplicate and analyzed by gas chromatograph (mean ± SD). Unit of value is mole percent (mol%).
Fatty acid	CAME	SC#1-4	SC#1-5	SC#1-9
16:0	7.8±0.22	7.6±0.16	10.1±0.75	10.4±0.60
18:0	3.0±0.08	3.2±0.22	4.7±0.63	5.1±0.58
18:1	18.5±0.37	15.6±1.05	19.4±1.58	16.6±1.07
18:2	21.5±0.57	16.9±0.37	24.3±1.78	27.7±1.73
18:3	28.3±0.65	34.2±0.83	23.5±0.95	22.9±1.60
20:0	1.9±0.05	1.9±0.17	2.6±0.19	2.6±0.28
20:1	13.2±0.28	14.0±0.44	9.2±1.99	8.7±1.82
20:2	1.2±0.02	1.4±0.10	1.5±0.76	1.2±0.48
20:3	1.1±0.08	1.1±0.14	0.9±0.45	0.6±0.32
22:0	0.4±0.05	0.4±0.14	0.7±0.23	0.7±0.40
22:1	2.3±0.17	2.8±0.23	2.4±0.24	2.7±0.16
22:3	0.2±0.06	0.3±0.20	0.4±0.25	0.4±0.24
24:0	0.3±0.07	0.2±0.12	0.3±0.20	0.3±0.18
24:1	0.3±0.04	0.4±0.27	0.3±0.21	0.3±0.21
MUFAs	34.3±0.87	32.9±2.00	31.2±4.02	28.3±3.27
PUFAs	52.3±1.36	53.9±1.64	50.4±4.19	52.7±4.37
