# Supplementary material for: Increasing Monounsaturated Fatty Acid Contents in Hexaploid Camelina sativa Seed Oil by FAD2 Gene Knockout Using CRISPR-Cas9
Source: Front Plant Sci. 2021 Jun 29;12:702930. doi: 10.3389/fpls.2021.702930 (PMC8276101; doi:10.3389/fpls.2021.702930)
Supplement: Supplementary file 4 [file Table_4.XLSX]

## Sheet: Sheet1
Supplementary Table S4. Indel ratios of CsFAD2 KO Camelina SC T3 plants analyzed by Sanger sequencing. Values in the insertion and deletion columns represent the highest proportion of mutations in various mutant types. Unit of value is percent (%).
Line	insertion (number of nt)	deletion (number of nt)	Total indel ratio
SC#1-4-2	17.8(1)		19.8
SC#1-4-3	1.2(3)		1.4
SC#1-4-4	39.1(1)		43.5
SC#1-4-5	36.9(1)	1.9(3)	40
SC#1-4-6	16.9(1)	1.5(1)	20.8
SC#1-4-7	18.2(1)		19.7
SC#1-4-8	37.6(1)		39.7
SC#1-4-9	20.7(1)		21.2
SC#1-4-10	39.9(1)		42.2
SC#1-4-11	19.8(1)		20.4
SC#1-4-12	38.9(1)		42.6
SC#1-4-13	38.7(1)		42.9
SC#1-4-14	20.2(1)		23.2
SC#1-4-16	37.1(1)		40.8
SC#1-4-17	19.1(1)		20.8
SC#1-4-18	0.7(1)		0.7
SC#1-4-19	6.7(1)		7.2
SC#1-4-20	23.9(1)		25.5
SC#1-4-21	19.9(1)		20.8
SC#1-4-22	0.8(1)		0.8
SC#1-4-23	20.9(1)		22.5
SC#1-4-24	1.3(1)		1.3
SC#1-4-25	0.3(1)		0.3
SC#1-4-26	21.6(1)		22.2
SC#1-4-27	38.6(1)		40.6
SC#1-4-28	19.0(1)		20.8
SC#1-4-29	21.7(1)		22.8
SC#1-4-30	20.4(1)		21.2
SC#1-4-31	20.3(1)		21.5
SC#1-4-32	35.8(1)		40.5
SC#1-4-33	19.7(1)		23.9
SC#1-4-34	36.2(1)		40.7
SC#1-4-35	38.3(1)		42
SC#1-4-36	20.4(1)		22.6
SC#1-4-37	20.0(1)		22.9
SC#1-4-38	21.1(1)		23.9
SC#1-4-39	19.1(1)		20.5
SC#1-4-40	19.2(1)		20.4
SC#1-4-41	0.3(1)		0.3
SC#1-4-42	20.4(1)		22.6
SC#1-4-43	20.5(1)		23
SC#1-4-44	17.9(1)		18.3
SC#1-4-45	2.0(1)		2
SC#1-4-46	38.9(1)		43.2
SC#1-4-47	19.5(1)		21.7
SC#1-4-48	20.1(1)		22.3
SC#1-4-49	37.2(1)		42
SC#1-5-1	34.5(1)		37.6
SC#1-5-2	33.7(1)		36.6
SC#1-5-3	33.7(1)	41.1(3)	83.5
SC#1-5-4	35.4(1)	41.0(3)	85
SC#1-5-5	35.5(1)	19.4(3)	58.8
SC#1-5-6	35.0(1)		39.2
SC#1-5-7	35.7(1)	17.7(3)	58.3
SC#1-5-8	30.7(1)	20.7(3)	57.2
SC#1-5-9	35.0(1)		39.2
SC#1-5-10	34.6(1)	18.9(3)	59.5
SC#1-5-11	35.7(1)		39.5
SC#1-5-12	34.4(1)	17.7(3)	58.2
SC#1-5-13	35.3(1)	18.4(3)	59.7
SC#1-5-14	36.1(1)	18.2(3)	59.5
SC#1-5-15	36.5(1)	18.7(3)	59.1
SC#1-5-16	36.3(1)	19.3(3)	61.5
SC#1-5-17	34.6(1)	40.3(3)	83.4
SC#1-5-18	35.0(1)	21.1(3)	60.8
SC#1-5-19	36.6(1)	17.4(3)	60.1
SC#1-5-20	35.2(1)	41.0(3)	84
SC#1-5-21	35.6(1)	18.3(3)	58.2
SC#1-5-22	34.1(1)	18.6(3)	57.7
SC#1-5-23	35.6(1)	19.4(3)	59.6
SC#1-5-24	32.1(1)	21.0(3)	60.5
SC#1-5-25	33.0(1)	19.8(3)	61.2
SC#1-5-26	34.6(1)		39.2
SC#1-5-27	35.4(1)	18.9(3)	62
SC#1-5-28	34.8(1)	42.0(3)	89.7
SC#1-5-29	34.0(1)	19.1(3)	62.7
SC#1-5-30	32.7(1)	22.6(3)	65.4
SC#1-5-31	34.0(1)	18.7(3)	59.7
SC#1-5-32	35.6(1)		42.9
SC#1-5-33	33.4(1)	19.3(3)	60.3
SC#1-5-34	35.0(1)		41.2
SC#1-5-35	33.3(1)	41.9(3)	89.1
SC#1-5-36	34.0(1)	19.9(3)	60.6
SC#1-5-37	33.8(1)	42.5(3)	87.4
SC#1-5-38	36.1(1)		42.5
SC#1-5-39	32.5(1)	22.6(3)	63.6
SC#1-5-40	33.5(1)	19.0(3)	59.1
SC#1-5-41	35.7(1)		40.2
SC#1-5-42	34.3(1)	19.7(3)	63.3
SC#1-5-43	35.2(1)		40.5
SC#1-5-44	34.5(1)	18.0(3)	61.6
SC#1-5-45	32.9(1)	18.2(3)	59.3
SC#1-5-46	33.7(1)	18.0(3)	60.7
SC#1-5-47	33.4(1)	39.7(3)	85.6
SC#1-5-48	34.0(1)	19.3(3)	62.2
SC#1-9-1	36.9(1)		39.9
SC#1-9-2	35.7(1)		38.9
SC#1-9-3	35.2(1)		39.4
SC#1-9-4	36.8(1)		40.6
SC#1-9-5	35.2(1)		38.5
SC#1-9-6	37.4(1)		40.7
SC#1-9-7	35.2(1)		37.5
SC#1-9-8	35.0(1)		39.3
SC#1-9-9	34.8(1)		38.8
SC#1-9-10	35.7(1)		38.4
SC#1-9-11	34.5(1)		39.5
SC#1-9-12	35.3(1)		39.5
SC#1-9-13	35.1(1)		39.2
SC#1-9-14	35.7(1)		39.2
SC#1-9-15	37.0(1)		39.3
SC#1-9-16	36.4(1)		40
SC#1-9-17	36.1(1)		39.8
SC#1-9-18	36.0(1)		40.4
SC#1-9-19	34.6(1)		38.5
SC#1-9-20	34.7(1)		38.4
SC#1-9-21	34.8(1)	3.0(2)	42
SC#1-9-22	35.1(1)		38.1
SC#1-9-23	33.9(1)		37
SC#1-9-24	33.4(1)		41
SC#1-9-25	32.2(1)		39.8
SC#1-9-26	33.6(1)		38.6
SC#1-9-27	35.7(1)		40.7
SC#1-9-28	35.4(1)		38.4
SC#1-9-29	34.3(1)		40.2
SC#1-9-30	34.8(1)		39.7
SC#1-9-31	35.5(1)		42.1
SC#1-9-32	35.2(1)		40.2
SC#1-9-33	36.6(1)		43.4
SC#1-9-34	34.3(1)		43
SC#1-9-35	33.8(1)		41.8
SC#1-9-36	36.6(1)		42
SC#1-9-37	34.6(1)		38.9
SC#1-9-38	34.8(1)		38.7
SC#1-9-39	36.4(1)		41.9
SC#1-9-40	32.1(1)		39.1
SC#1-9-41	35.3(1)		42.2
SC#1-9-42	35.4(1)		41.6
SC#1-9-43	34.7(1)		42.1
SC#1-9-44	37.6(1)		42.8
SC#1-9-45	36.1(1)		43
SC#1-9-46	33.9(1)		40.9
SC#1-9-47	36.2(1)		40.3
SC#1-9-48	34.5(1)		40.9
SC#1-9-49	36.2(1)		40.7
SC#1-9-50	36.8(1)		39.4
SC#1-9-51	36.8(1)		42.8
SC#1-9-52	36.7(1)		41.5
SC#1-9-53	37.3(1)		41.9
SC#1-9-54	34.9(1)		39.1
SC#1-9-55	36.9(1)		43.7
SC#1-9-56	34.1(1)		39.5
SC#1-9-57	35.6(1)		39.7
SC#1-9-58	35.8(1)		40.5
SC#1-9-59	35.0(1)		41.1
SC#1-9-60	37.3(1)		44.3
SC#1-9-61	36.4(1)		42
