# Supplementary material for: Increasing Monounsaturated Fatty Acid Contents in Hexaploid Camelina sativa Seed Oil by FAD2 Gene Knockout Using CRISPR-Cas9
Source: Front Plant Sci. 2021 Jun 29;12:702930. doi: 10.3389/fpls.2021.702930 (PMC8276101; doi:10.3389/fpls.2021.702930)
Supplement: Supplementary file 5 [file Table_5.XLSX]

## Sheet: Sheet1
Supplementary Table S5. Genotypes of T4 Camelina progenies revealed by Sanger sequencing following homoeolog-specific PCR. 1i, 3d, and 5d indicate 1 nt insertion, 3 nt deletion, and 5 nt deletion, respectively. Bi., het., and hom. represent biallelic, heteroallelic, and homoallelic mutants, respectively. Uppercase letters, lowercase letters, and lowercase letters with ′ in the Genotype column rep…
Line	FAD2-1		FAD2-2		FAD2-3		Genotype
	zygosity	mutation	zygosity	mutation	zygosity	mutation
EC#5-1-5-1	hom.	1i+1i	bi.	1i+5d	het.	1i	aabbCc
EC#5-1-5-2	hom.	1i+1i	hom.	1i+1i	WT	WT	aabbCC
EC#5-1-5-3	hom.	1i+1i	bi.	1i+5d	WT	WT	aabbCC
EC#5-1-5-4	hom.	1i+1i	bi.	1i+5d	het.	1i	aabbCc
EC#5-1-5-5	hom.	1i+1i	bi.	1i+5d	het.	1i	aabbCc
EC#5-1-5-6	hom.	1i+1i	hom.	1i+1i	het.	1i	aabbCc
EC#5-1-5-7	hom.	1i+1i	hom.	1i+1i	het.	1i	aabbCc
EC#5-1-5-8	hom.	1i+1i	bi.	1i+5d	WT	WT	aabbCC
EC#5-1-5-9	hom.	1i+1i	bi.	1i+5d	het.	1i	aabbCc
EC#5-1-5-10	hom.	1i+1i	hom.	1i+1i	hom.	1i+1i	aabbcc
EC#5-6-14-1	bi.	1i+3d	hom.	5d+5d	hom.	1i+1i	aa′bbcc
EC#5-6-14-2	hom.	3d+3d	hom.	5d+5d	WT	WT	a′a′bbCC
EC#5-6-14-3	hom.	1i+1i	hom.	5d+5d	hom.	1i+1i	aabbcc
EC#5-6-14-4	hom.	1i+1i	hom.	5d+5d	hom.	1i+1i	aabbcc
EC#5-6-14-5	hom.	1i+1i	hom.	1i+1i	WT	WT	aabbCC
EC#5-6-14-6	hom.	3d+3d	hom.	1i+1i	WT	WT	a′a′bbCC
EC#5-6-14-7	hom.	3d+3d	hom.	5d+5d	het.	1i	a′a′bbCc
EC#5-6-14-8	hom.	3d+3d	hom.	5d+5d	WT	WT	a′a′bbCC
EC#5-6-14-9	bi.	1i+3d	hom.	5d+5d	WT	WT	aa′bbCC
EC#5-6-14-10	bi.	1i+3d	hom.	5d+5d	het.	1i	aa′bbCc
EC#5-6-24-1	bi.	1i+3d	hom.	5d+5d	het.	1i	aa′bbCc
EC#5-6-24-2	hom.	3d+3d	hom.	5d+5d	WT	WT	a′a′bbCC
EC#5-6-24-3	hom.	3d+3d	hom.	5d+5d	het.	1i	a′a′bbCc
EC#5-6-24-4	hom.	3d+3d	hom.	5d+5d	WT	WT	a′a′bbCC
EC#5-6-24-5	bi.	1i+3d	hom.	5d+5d	het.	1i	aa′bbCc
EC#5-6-24-6	bi.	1i+3d	hom.	5d+5d	het.	1i	aa′bbCc
EC#5-6-24-7	hom.	3d+3d	hom.	5d+5d	het.	1i	a′a′bbCc
EC#5-6-24-8	hom.	3d+3d	hom.	5d+5d	het.	1i	a′a′bbCc
EC#5-6-24-9	bi.	1i+3d	hom.	5d+5d	WT	WT	aa′bbCC
EC#5-6-24-10	bi.	1i+3d	hom.	5d+5d	WT	WT	aa′bbCC
EC#5-7-9-1	hom.	3d+3d	hom.	5d+5d	WT	WT	a′a′bbCC
EC#5-7-9-2	hom.	1i+1i	hom.	1i+1i	hom.	1i+1i	aabbcc
EC#5-7-9-3	hom.	1i+1i	hom.	5d+5d	het.	1i	aabbCc
EC#5-7-9-4	bi.	1i+3d	hom.	5d+5d	WT	WT	aa′bbCC
EC#5-7-9-5	hom.	3d+3d	hom.	5d+5d	WT	WT	a′a′bbCC
EC#5-7-9-6	bi.	1i+3d	hom.	5d+5d	WT	WT	aa′bbCC
EC#5-7-9-7	hom.	3d+3d	hom.	5d+5d	WT	WT	a′a′bbCC
EC#5-7-9-8	hom.	3d+3d	hom.	5d+5d	het.	1i	a′a′bbCc
EC#5-7-9-9	hom.	3d+3d	hom.	5d+5d	het.	1i	a′a′bbCc
EC#5-7-9-10	hom.	3d+3d	hom.	5d+5d	het.	1i	a′a′bbCc
EC#5-26-10-1	bi.	1i+3d	hom.	1i+1i	hom.	1i+1i	aa′bbcc
EC#5-26-10-2	hom.	3d+3d	hom.	5d+5d	WT	WT	a′a′bbCC
EC#5-26-10-3	hom.	3d+3d	bi.	1i+5d	WT	WT	a′a′bbCC
EC#5-26-10-4	hom.	3d+3d	hom.	5d+5d	het.	1i	a′a′bbCc
EC#5-26-10-5	hom.	3d+3d	hom.	1i+1i	het.	1i	a′a′bbCc
EC#5-26-10-6	hom.	3d+3d	bi.	1i+5d	WT	WT	a′a′bbCC
EC#5-26-10-7	bi.	1i+3d	hom.	1i+1i	WT	WT	aa′bbCC
EC#5-26-10-8	hom.	1i+1i	hom.	1i+1i	het.	1i	aabbCc
EC#5-26-10-9	bi.	1i+3d	hom.	1i+1i	het.	1i	aa′bbCc
EC#5-26-10-10	hom.	3d+3d	hom.	1i+1i	WT	WT	a′a′bbCC
EC#5-44-24-1	hom.	3d+3d	hom.	1i+1i	WT	WT	a′a′bbCC
EC#5-44-24-2	hom.	3d+3d	hom.	5d+5d	hom.	1i+1i	a′a′bbcc
EC#5-44-24-3	bi.	1i+3d	hom.	1i+1i	WT	WT	aa′bbCC
EC#5-44-24-4	hom.	1i+1i	hom.	1i+1i	WT	WT	aabbCC
EC#5-44-24-5	hom.	3d+3d	hom.	1i+1i	het.	1i	a′a′bbCc
EC#5-44-24-6	hom.	3d+3d	bi.	1i+5d	het.	1i	a′a′bbCc
EC#5-44-24-7	hom.	3d+3d	hom.	1i+1i	het.	1i	a′a′bbCc
EC#5-44-24-8	hom.	1i+1i	hom.	1i+1i	het.	1i	aabbCc
EC#5-44-24-9	bi.	1i+3d	hom.	1i+1i	het.	1i	aa′bbCc
EC#5-44-24-10	bi.	1i+3d	hom.	1i+1i	WT	WT	aa′bbCC
