# Supplementary material for: Increasing Monounsaturated Fatty Acid Contents in Hexaploid Camelina sativa Seed Oil by FAD2 Gene Knockout Using CRISPR-Cas9
Source: Front Plant Sci. 2021 Jun 29;12:702930. doi: 10.3389/fpls.2021.702930 (PMC8276101; doi:10.3389/fpls.2021.702930)
Supplement: Supplementary file 6 [file Table_6.xlsx]

## Sheet: Sheet1
Supplementary Table S6. Fatty acid composition and degree of unsaturation of total fatty acids (UDTFA) from Camelina and Arabidopsis. EC#5-6-14-3 is a CsFAD2 triple mutant Camelina line.
		16:0	16:1	16:2	16:3	18:0	18:1	18:2	18:3	Total	Reference
fatty acid (mol%)	WT Arabidopsis	15	2.7	1.1	13.8	1	3.5	15.7	46	100	Okuley et al., 1994
	fad2 Arabidopsis	12	3.1	1	16.8	0.6	20.9	3.8	40.5	100	Okuley et al., 1994
	fab2 Arabidopsis	12	1.9	0	7.2	16.6	1.9	17.3	43.1	100	Lightner et al., 1994
	WT Camelina	20.772	1.79716	0.575249	12.5136	1.54153	3.80491	11.4797	47.5159	100	This study
	EC#5-6-14-3	25.2	3.2	1.5	8.9	1.8	22.9	7	29.6	100	This study
unsaturation degree	WT Arabidopsis	0	2.7	2.2	41.4	0	3.5	31.4	138	219.2	-
	fad2 Arabidopsis	0	3.1	2	50.4	0	20.9	7.6	121.5	205.5	-
	fab2 Arabidopsis	0	1.9	0	21.6	0	1.9	34.6	129.3	189.3	-
	WT Camelina	0	1.79716	1.1505	37.5407	0	3.80491	22.9594	142.548	209.8	-
	EC#5-6-14-3	0	3.2	3	26.7	0	22.9	14	88.8	158.6	-
